# Supplementary material for: Initiating factors for the onset of OA: A systematic review of animal bone and cartilage pathology in OA
Source: J Orthop Res. 2020 Feb 13;38(8):1810–8. doi: 10.1002/jor.24605 (PMC7383628; doi:10.1002/jor.24605)
Supplement: Supplementary file 1 — Supporting information [file JOR-38-1810-s001.xlsx]

## Sheet: Sheet1
Appendix A.	Search Strategy Used For Each Database
Pubmed
1	bone[Title/Abstract]
2	cartilage[Title/Abstract]
3	osteoarthritis[Title/Abstract]
4	osteoarthrosis[Title/Abstract]
5	arthritis[Title/Abstract]
6	arthrosis[Title/Abstract]
7	3 OR 4 OR 5 OR 6
8	Animals [MeSH]
9	1 AND 2 AND 7 AND 8
10	Restrict to English
Web of Science
1	TS = Bone
2	TS = Cartilage
3	TS = osteoarthritis OR osteoarthrosis OR athrosis OR arthritis
4	TS = (animal OR animals)
5	1 AND 2 AND 3 AND 4
6	TS ≠ Review
SCOPUS
1	TITLE-ABS-KEY (Bone)
2	TITLE-ABS-KEY (Cartilage)
3	TITLE-ABS-KEY (osteoarthritis OR osteoarthrosis OR athrosis OR arthritis)
4	SUBJAREA ( mult OR agri OR bioc OR immu OR neur OR phar OR mult OR medi OR nurs OR vete OR dent OR heal OR mult OR ceng OR chem OR comp OR eart OR ener OR engi OR envi OR mate OR math OR phys )
5	1 AND 2 AND 3 AND 4
6	LIMIT-TO ( DOCTYPE , "ar " )
7	LIMIT-TO ( LANGUAGE , "English " )
8	EXCLUDE ( EXACTKEYWORD , "Human" )
9	EXCLUDE ( EXACTKEYWORD , "Humans" )
