# Supplementary material for: Initiating factors for the onset of OA: A systematic review of animal bone and cartilage pathology in OA
Source: J Orthop Res. 2020 Feb 13;38(8):1810–8. doi: 10.1002/jor.24605 (PMC7383628; doi:10.1002/jor.24605)
Supplement: Supplementary file 4 — Supporting information [file JOR-38-1810-s004.xlsx]

## Sheet: Sheet1
Appendix C. Summary of Tabulated Risk of Bias and Quality Score
Author	Articles	1: Were animals included / groups similar at baseline in source, species, gender, age and weight?	2: Was care given to each group the same?	3: Prospective study design	4: Was (were) bone and cartilage evaluator(s) blinded to intervention?	5: Was (were) bone and cartilage evaluator(s) blinded to time point allocation?	6: Was an appropriate (validated) control (non-intervention) used to represent pre-intervention bone and cartilage tissue?	7: Were cartilage and bone measurements conducted on the same sample in >80% of samples from each group	8: Standardised method was used for bone (not subjective assessment)?	9: Assessment was identical between samples of bone (i.e one reader or ICC >0.81)? / intra or inter reader reliability	10:Standardised method was used for cartilage (not subjective assessment)?	11: Assessment was identical between samples of cartilage (i.e one reader or ICC >0.81)? / intra or inter reader reliability	Score	Best Evidence Synthesis
Anastasiou, A. et al	Ex vivo magnetic resonance imaging of the distal row of equine carpal bones: Assessment of bone sclerosis and cartilage damage	0	0	0	1	1	0	1	0	1	0	1	4	No
Anderson-MacKenzie, J. M et al	Fundamental subchondral bone changes in spontaneous knee osteoarthritis	1	1	1	1	1	1	1	1	0	1	1	9	Yes
Anetzberger, H et al	Meniscectomy leads to early changes in the mineralization distribution of subchondral bone plate	1	1	1	0	0	1	1	1	1	1	0	8	No
Batiste, D. L. et al	High-resolution MRI and micro-CT in an ex vivo rabbit anterior cruciate ligament transection model of osteoarthritis	1	1	1	1	1	1	1	1	1	1	0	10	Yes
Batiste, D. L. et al	Ex vivo characterization of articular cartilage and bone lesions in a rabbit ACL transection model of osteoarthritis using MRI and micro-CT	1	1	1	1	1	1	1	1	1	1	0	10	Yes
Bohr, H.	Experimental osteoarthritis in the rabbit knee joint	0	1	1	0	0	1	1	1	0	1	0	6	No
Boileau, C. et al	Magnetic resonance imaging can accurately assess the long-term progression of knee structural changes in experimental dog osteoarthritis	1	1	1	0	1	1	1	1	0	1	0	8	No
Bouchgua, M. et al*	Use of routine clinical multimodality imaging in a rabbit model of osteoarthritis - part I	1	1	1	1	1	1	1	1	1	1	1	10	Yes
Bouchgua, M. et al*	Use of routine clinical multimodality imaging in a rabbit model of osteoarthritis - part II: bone mineral density assessment	1	0	1	1	1	1	1	0	1	0	1	7	No
Brandt, K. D. et al	Osteoarthritic changes in canine articular cartilage, subchondral bone, and synovium fifty‐four months after transection of the anterior cruciate ligament	0	1	1	0	0	1	0	1	1	1	1	6	No
Brandt, K. D. et al	Anterior (cranial) cruciate ligament transection in the dog: a bona fide model of osteoarthritis, not merely of cartilage injury and repair	0	1	1	0	0	1	1	0	0	1	1	5	No
Calvo, E. et al	High-resolution MRI detects cartilage swelling at the early stages of experimental osteoarthritis	1	1	1	1	1	1	1	1	0	1	1	9	No
Cantley, C. E. L. et al.	Naturally occurring osteoarthritis in the metacarpophalangeal joints of wild horses	0	1	1	0	0	0	1	1	1	1	0	6	No
de Bri, E. et al	Primary osteoarthrosis in guinea pigs: A stereological study	1	1	1	0	0	0	1	1	1	1	1	7	No
Dedrick, D. K. et al	A longitudinal study of subchondral plate and trabecular bone in cruciate‐deficient dogs with osteoarthritis followed up for 54 months	0	1	1	0	0	1	1	1	1	0	0	6	No
Ding, M. et al	Age-related three-dimensional microarchitectural adaptations of subchondral bone tissues in guinea pig primary osteoarthrosis	1	1	1	0	0	0	1	1	1	1	0	7	No
Florea, C. et al	Alterations in subchondral bone plate, trabecular bone and articular cartilage properties of rabbit femoral condyles at 4 weeks after anterior cruciate ligament transection	1	0	1	0	1	1	1	1	1	1	0	8	No
Huebner, J. L. et al	A comparative analysis of bone and cartilage metabolism in two strains of guinea-pig with varying degrees of naturally occurring osteoarthritis	1	1	1	1	1	0	1	1	0	1	0	8	No
Intema, F. et al	In early OA, thinning of the subchondral plate is directly related to cartilage damage: Results from a canine ACLT-meniscectomy model	1	1	1	0	0	1	1	1	1	1	0	8	No
Intema, F. et al	Similarities and discrepancies in subchondral bone structure in two differently induced canine models of osteoarthritis	1	1	1	0	0	1	1	1	1	1	0	8	No
Jia, L. et al	Magnetic resonance imaging of osteophytic, chondral, and subchondral structures in a surgically-induced osteoarthritis rabbit model	1	1	1	1	1	1	1	1	0	1	1	9	Yes
Jimenez, P. A. et al	Spontaneous osteoarthritis in Dunkin Hartley guinea pigs: Histologic, radiologic, and biochemical changes	0	1	1	1	1	0	1	0	0	1	0	6	No
Kuroki, K. et al	Subchondral bone changes in three different canine models of osteoarthritis	1	1	1	1	1	1	1	1	0	1	0	9	No
Lacourt, M. et al	Relationship between cartilage and subchondral bone lesions in repetitive impact trauma-induced equine osteoarthritis	1	0	1	1	1	1	1	1	1	1	0	9	No
Lahm, A. et al	Subchondral and trabecular bone remodeling in canine experimental osteoarthritis	0	1	1	0	0	1	1	1	0	1	0	6	No
Lejion, A. et al	Cartilage Lesions in feline stifle joints - Associations with articular mineralizations and implications for osteoarthritis	0	0	0	1	1	0	1	0	1	1	1	5	No
Lee, J. H. et al	Subchondral fluid dynamics in a model of osteoarthritis: use of dynamic contrast-enhanced magnetic resonance imaging	0	0	1	0	0	0	1	1	1	1	1	5	No
Libicher, M. et al	Early changes in experimental osteoarthritis using the Pond-Nuki dog model: Technical procedure and initial results of in vivo MR imaging	1	1	1	1	1	1	1	0	1	0	1	8	No
Mastbergen, S. C. et al	The groove model of osteoarthritis applied to the ovine fetlock joint	1	1	1	0	0	1	1	1	0	1	0	7	No
Messner, K. et al	Simultaneous changes in bone mineral density and articular cartilage in a rabbit meniscectomy model of knee osteoarthrosis	0	0	1	0	0	1	1	1	1	1	0	6	No
Muraoka, T. et al	Role of subchondral bone in osteoarthritis development: A comparative study of two strains of guinea pigs with and without spontaneously occurring osteoarthritis	1	1	1	1	1	1	0	1	1	1	0	9	Yes
Pastoureau, P. et al	Quantitative assessment of articular cartilage and subchondral bone histology in the meniscectomized guinea pig model of osteoarthritis	1	1	1	1	1	1	1	1	1	1	1	10	No
Pinilla, M. J. et. al	Histological Features of the Distal Third metacarpal Bone in Throughbred Racehorses, with and without lateral condylar Fractures	0	0	0	1	1	0	1	1	1	1	1	6	No
Radakovich L.B. et al.	Development of a microcomputed tomography scoring system to characterize disease progression in the Hartley guinea pig model of spontaneous osteoarthritis	1	1	1	1	1	0	1	1	1	1	0	9	Yes
Radin, E. L. et al	Response of joints to impact loading. 3. Relationship between trabecular microfractures and cartilage degeneration	0	1	1	0	0	1	0	1	1	0	0	5	No
Sato, M. et al	Hydroxyapatite Maturity in the Calcified Cartilage and Underlying Subchondral Bone of Guinea Pigs with Spontaneous Osteoarthritis: Analysis by Fourier Transform Infrared Microspectroscopy	1	1	1	0	0	1	0	1	1	1	0	7	No
Serink, R. T. et al	The effect of impact loading on rabbit knee joints	0	1	1	0	0	1	0	1	1	0	1	5	No
Smith, A. D. et al	Magnetic Resonance Imaging Scoring of an Experimental Model of Post-Traumatic Osteoarthritis in the Equine Carpus	0	1	1	1	1	1	1	0	1	1	1	8	No
Sniekers et al	A role for subchondral bone changes in the process of osteoarthritis; A micro-CT study of two canine models	1	1	1	1	1	1	1	1	1	1	0	10	Yes
Stok, K. S. et al	Three-dimensional quantitative morphometric analysis (QMA) for in situ joint and tissue assessment of osteoarthritis in a preclinical rabbit disease model	1	0	1	0	0	1	1	1	1	1	0	7	No
Sun, Y. et al	Cartilage degeneration, subchondral mineral and Meniscal mineral densities in Hartley and strain 13 Guinea pigs	0	1	1	0	0	1	1	1	1	1	0	7	No
Tessier, J. J. et al	Characterisation of the guinea pig model of osteoarthritis by in vivo three-dimensional magnetic resonance imaging	1	1	1	1	1	0	1	0	0	0	0	6	No
Thomsen, J. S. et al	Relationship between articular cartilage damage and subchondral bone properties and meniscal ossification in the Dunkin Hartley guinea pig model of osteoarthritis	1	1	1	1	1	0	0	1	1	1	0	8	No
Wang, T. et al	Spatial and temporal changes of subchondral bone proceed to microscopic articular cartilage degeneration in guinea pigs with spontaneous osteoarthritis	0	0	1	0	0	1	0	1	1	1	0	5	No
Yan, J. Y. et al	Age dependent changes in cartilage matrix, subchondral bone mass, and estradiol levels in blood serum, in naturally occurring osteoarthritis in guinea pigs	1	1	1	0	0	0	0	1	1	1	0	6	No
Zhao, W et al	Cartilage degeneration and excessive subchondral bone formation in spontaneous osteoarthritis involves altered TGF-β signaling	0	1	1	0	0	0	1	1	1	1	0	6	No
