# Supplementary material for: Initiating factors for the onset of OA: A systematic review of animal bone and cartilage pathology in OA
Source: J Orthop Res. 2020 Feb 13;38(8):1810–8. doi: 10.1002/jor.24605 (PMC7383628; doi:10.1002/jor.24605)
Supplement: Supplementary file 5 — Supporting information [file JOR-38-1810-s005.xlsx]

## Sheet: Induced OA
Supplementary Table 1. Data Extracted from Each Data Set
Method of Induction	Animal Model	Author	Skeletal Maturity	Experimental Control	Number of Relevant Time Points	Methodology of Measurement					Cartilage		Bone					Meniscal Data Reported		Measurement Method Used To Assess Origin of Pathology		Origin of OA Pathology
											Degredation Assessment		Architecture Parameters Reported
						CT	MRI	Radiograph	Histology	Other	Type of Assessment	Results	BMD	BV/BT	Subchondral Plate Thickness	Sclerosis/ Bone Cycts/ BMLs	Stiffness			Cartilage	Bone
ACLT	Dog	Boileau, C. et al (2008)	Yes	Presurgery MRI	3		X	X		X	Histological scoring & MRI	↑ increased with time defects seen by 4 wks in MRI				BMLs Present		No		MRI cartilage thickness and semi-quantitative scoring	MRI Hypersignal	Simultaneous
		Brandt et. Al (1991) "Osteoarthritic changes"	Yes	Contralateral Knee	1				X		Histology Characterization	Severe OA Present		↑ increased	↑ increased			No		Histology-measurement of thickness and semi quant grading	Histology- measurement thickness	Simultaneous
		Brandt et. Al (1991) "Anterior (cranial)"	Yes	Contralateral Knee	3		X	X			MRI	Loss of cartilage beginning at 36 month				Sclerosis and osteophytes present by 24 mths, cyst in MRI - cysts in all 3 by 45 mths		No		MRI measurement of thickness	Radiograph for sclerosis	Bone
		Dedrick et al (1993)	Yes	Contralateral Knee	3	X		X	X		Histologic Characterization	begins at 3mths		↑ increased	↑ increased	2/3 Bone cysts Sclerosis present		No		Histology	µCT- bone fraction decreased	Simultaneous
		Intema et al (2010) "Similarities"	Yes	Sham Operation	1	X			X		Modified Mankin	↑ increased (2.5/11)		↓ decreased	↓ decreased		↑ increased	No		Modified Mankin	µCT BV/BT. Thickness	Simultaneous
		Intema et al (2010) "In early OA"	Yes	Contralateral Knee	1						Modified Mankin	↑ increased		↓ decreased	↓ decreased			No		Mankin Score	µCT	Simultaneous
		Kukori et al (2011)	Yes	Sham Operation	1				X		Mankin	↑ increased		↓ decreased	↓ decreased			No		Mankin Score	Quantitative Histology Measurements	Simultaneous
		Libicher et al. (2005)	Yes	Contralateral Control	4		X				MRI	Surface irregularities by 12 wks				bone oedema		Yes Qualitative Description		MRI Grading	MRI Assessment	Bone
		Sniekers et al (2008)	Yes	Contralateral Knee	2	X			X		Modified Mankin	↑ increased between 10 and 20wks		= Slight ↑increase followed by ↓ decreased at 10 wks	↓ decreased			No		Modified Mankin	µCT	Simultaneous
	Rabbit	Batiste et al. (2004) "high-resolution"	Yes	Unoperated Control	3	X	X				MRI grading (0-6) Macroscopic (0-6)	↑ increased	↓ decreased followed by ↑ increased to normal by 12 wks		↑ increased			No		MRI	CT -BMD, BV/TV	Simultaneous
		Batiste et al. (2004) "ex vivo"	Yes	Unoperated Control	3	X	X				MRI grading (0-6) Macroscopic (0-6)	↑ increased by 4 wks	↓ decreased at 4 wks followed by ↑ increased to normal by 12 wks		↑ increased			No		MRI - grading system and macroscopic	CT -BMD, BV/TV	Simultaneous
		Bohr, H. et al (1976)	Yes	Meniscetomy without Transection	12 *may be small sample size			X	X	X	Histology Collins (Staining 3-0 & Roughness 1-4)	↓ decreased staining ↑ increased fibrillation			↑ increased			No		Collins Histological Scoring	Thickness measurement from histology	Simultaneous
		Bouchgua et al. (2009)	Yes	Unoperated Control & Sham Surgery	1	X	X	X	X		MRI	Not reliable thickness and defect measurements	↓ decreased			BMLs Present & Sclerosis not reliable		No		Mankin	BMD and BMLs	Simultaneous
											Maceoscopic & Modified Mankin at 12 wks	OA present ↑ increased score	↑ increased to normal
		Florea et al. (2015)	Yes	Contralateral Control & Unoperated Control Animals	1	X			X		Mankin	mild to moderate but significantly increased from controls		↓ decreased	↓ decreased			No		Mankin	µCT Thickness and BV/BT	Simultaneous
		Jia, L. et al (2014)	Yes	Unoperated Control	3		X			X	MRI semi-quant scoring	↑ increased at each time point but not considered OA until 4 wks				↑ increased BML/ oedema		No		MRI Grading & Macroscopic Grading	MRI Grading	Simultaneous
		Stok et al (2016)	Yes* (For relevant time points)	Contralateral Control	1	X			X		OARSI	↑ increased		↓ decreased				No		OARSI	CT	Simultaneous
Groove Model	Dogs	Intema et al (2010) "Similarities"	Yes	Sham Operation	1	X			X		Modified Mankin	↑ increased		N.S decrease	↓ decreased		↑ increased	No		Modified Mankin Score	Plate thickness µCT	Simultaneous
		Kukori et al (2011)	Yes	Sham Operation	1				X		Mankin	↑ increased		No changes	No change			No		Mankin Score	Quantitative Histology Measurements	Simultaneous
		Sniekers et al (2008)	Yes	Contralteral Control	3	X			X		Modified Mankin	↑ increased		↓ decreased	↓ decreased			No		Modified Mankin	CT	Simultateous
	Sheep	Mastbergen et al (2008)	Yes	Contralateral Control	2	X			X		Modified Mankin	↑ increased		↓ decreased	Cortical ↓ decreased			No		Modified Mankin	µCT	Simultaneous
											Modified Mankin	↑ increased (3.9/11)		Normal level	Cortical ↓ decreased
Subfracture Impact	Dog	Lahm et al (2006)	Yes	Contralateral Control	1		X		X		Mankin	↑ increased		↑ increased		sclerosis present		No	micro- CT	Mankin	Histology	Simultaneous
Meniscectomy	Rabbit	Anetzberger, H. et al (2014)	Yes	Sham Operated Control & Contra lateral	5	X					Macroscopic (1-4)	↑ increased steadily	↓ decreased					No		Macroscopic India Ink	CT	Simultaneous
													↑ increased to normal
		Calvo et al (2001)	No	Unoperated Contorl Animals & Sham Operated	2 (6 and 10 weeks)		X	X			Gross inspection & MRI	begin loss of coloration at 6wks & increasing thickness by 4 weeks	No changes	No changes				No		MRI-measurement of cartilage thickness	Radiograph	Cartilage
		Messner et al (2000)	Yes	Sham Operation on Contralateral & Unoperated Control	3				X	X	Modified Mankin	↑ increased	↓ decreased					No		Modified Mankin	DEXA-BMD	Simultaneous
	Guinea Pig	Pastoureau et al. (2003)	Yes* (For relevant time points)	Sham Operated Controls	1 (3mths)				X	X	Histologic Measurements- Cartilage Thickness and Proteoglycan Content	↓ decreased protepglycan ↑ increased fibrilation		= No difference 1m ↑ increased 3m	↑ increased (3m)			No		Histolomorphometric Analysis of Proteoglycan Content	Histolomorphometric Measurements	Simultaneous
Overloading	Rabbit	Radin et al (1973)	Yes	Splinted Unloaded Contralateral Control	16			X	X		Histology & Gross Cartilage	gross cartilage change by 30 days & ↓ decrease in mucopolysacchrides by day 20					Bone stiffening by day 6	No		Histology	Mechanical Testing	Bone
		Serink et al (1977)	Yes	Contralateral Control	6				X	X	Histology No Scoring	↑ increased by week 3					↓ decreased modulus of elasticity by week 3	No		Histology	Mechanical Testing	Simultaneous
	Horse	Lacourt et al. (2012)	Yes	Categorized by visual inspection as control	2	X			X		Modified Mankin	↑ increased	↓ decreased	↓ decreased				No		Modified Mankin Score	µCT Quantitative Data	Simultaneous
											Modified Mankin	↑ increased	↓ decreased	↓ decreased
Osteochondral Fragment	Horse	Smith et al (2016)	Yes	Sham Operation Day 0 Scan	2		X				MRI	↑ Irregularity increased 14d				Increased intensity bone lesion 14d		No		MRI	MRI	Simultaneous
Medial Release	Dog	Kukori et al (2011)	Yes	Sham Operation	1				X		Mankin	↑ increased (7.7/14 medial tibia)		No effect	↑ increased			No		Mankin Score	quantitative histo measures	Simultaneous
Spontaneous	Horse	Anastasiou, A. et al. (2003)	?	Sclerotic vs. Normal Bone, Fresh vs. Formula Fixed for MR	1		X	X	X		MRI - Visual Characterization	Cartilage lesions present			Thicker in radial facet	Present		No	MRI high signal intensity	MRI high signal intensity	Radiographs	Simultaneous
		Cantley et. Al (1999)	Yes	No Control: Information Gathering	3			X	X		Macroscopic India Ink Scoring (0-5) Histological scoring (0-5)	Macro = 1.0 Histo = numbers not reported	Baseline					No	Histology - objective scoring system	Histology - Objective Scoring	Radiograph BMD	Simultaneous
											Macroscopic India Ink Scoring (0-5) Histological scoring (0-5)	Macro = ~3.1 Histo =	↑ increased			Sclerosis Present
											Macroscopic India Ink Scoring (0-5) Histological scoring (0-5)	Macro = ~3.7 Histo =	↑ increased			Sclerosis Present
		Pinilla et al. (2017)	Yes	No Control	1		X		X		OARSI					Sclerosis Present/ Micro cracks		No		OARSI	Histology - grading system	Simultaneous
	Cat	Leijon et Al. (2017)	Yes	No Control	1	X		X	X		OARSI	2/28 no OA 13/28 minimal OA 11/28 mild OA 2/28 moderate OA				Tibial Sclerosis 19/29 Osteophyte Present 3/29		No		OARSI	Radiographs	Simultaneous
	Dunkin-Hartley Guinea Pig	Anderson-Mackenzie et al. (2005)	Yes after 9 wks	Bristol Strain-2 Guinea Pigs	4			X	X		Modified Mankin (out of 20)	OA present by 24 wks	↓ decreased at 9wks ↑ increased by 24 wks		↑ increased thicker by 20 wks			No	Histology	Histology	Bone Thickness	Bone
		de Bri, E et al (1995)	Yes	No Control: Medial vs. Lateral?	2				X		volume measurement							No	Histology-volume measure	Histology-volume measure	Histology - volume measure	Simultaneous
											volume measurement	↑ increased volume in medial condyle		↑ increased	↑ increased
											volume measurement			↑ slightly increased	↑ slightly increased
		Ding et al. (2006)	Eventually by 6 months	No Control	5	X			X		Mankin	↑ increased		↑ increased	↑ increased		↑ increased 3-6 mnth = semi consistent	No	Mankin Scoring	Mankin Scoring	µCT data	Simultaneous
			Yes								Mankin	↑ increased		= Consistent	= Plateaued		= plateued or slightly ↑ increased at 24 mth
		Hubner et al (2002)	Yes* (For relevant time points)	Yes Strain 13	1			X	X		Modified Mankin	↑ increased	↑ increased		↑ increased			No	Modified Mankin	Modified Mankin	Thickness from histology	Simultaneous
		Jimenez et al. (1997)	Yes* (For relevant time points)	2m guinea pigs not sure if appropriate?	1			X	X		Mankin	↑ increased			↑ increased (plate not specified)	Sclerosis and bone cysts present		No	Mankin Score	Mankin Score	Radiograph	Simultaneous
		Lee et al (2009)	Yes	No Control	3		X		X	X	Mankin	↑ increased	↓ decreased	↓ decreased	↑ increased			No	Mankin Score	Mankin Score	histomophomertrick measurement of plate thickness	Simultaneous
		Muraoka et al. (2007)	Eventually by 7 months	Weiser maple guinea pigs-- Don’t develop OA until around 30 mths	3	X			X		Mankin	↑ increased	↓ decreased	↓ decreased	↓ decreased (thinner)			No	Mankin	Mankin	micro-CT data	Bone
											Mankin	↑ increased significantly	↓ decreased	= return to control values	= return to normal
		Radakovich et al. (2017)	Eventually	pre-OA 2m Dunkin Hartley	4	X			X		OARSI	↑ increased		↓ decreased		Sclerosis present		No		OARSI	micro-CT data	Bone
		Sato et al (2004)	Yes	Strain 13 Guinea Pigs	1				X	X	Modified Mankin	↑ increased	↓ decreased (medial side)					No	Mankin	Mankin	Densitometry	Simultaneous
		Sun et al. (2015)	Yes	Female Strain 13 and Female DH Guinea Pigs	1				X	X	Modified Mankin	↑ increased for males ↓ decreased for females	= no sig change for males ↓ decreased for females					Yes Meniscal mineral density reported	Modified Mankin	Modified Mankin	Densitometry	Simultanseous
		Tessier et al (2003)	Eventually	No Control	3		X		X		MRI qualitative	brightness fading compared to muscle by 6 m				Bone cycts at 6 mth		Yes, MRI brightness	qualitative MRI	Qualitative MRI	Qualitative MRI	Simultaneous
		Thomsen et al. (2011)	Yes* (For relevant time points)	No control	3			X	X	X	OARSI	↑ increased	↑ increased (Not clearly presented)		↑ increased		↑ increased didn’t specify at which time point this was significant but happens by 6m	Yes as % bone, hyaline and fibrous cartilage from histology	OARSI	OARSI	Mechanical Testing	Simultaneous
		Wang et al (2013)	No	Bristol Strain 2	2	X			X		Modified Mankin	= no difference noticable degeneration	↑ increased medial	↑ increased (medial)	↑ increased			No	Modified Mankin	Modified Mankin	CT	Bone
		Yan et al (2014)	Eventually	No Control: Information Gathering	3			X	X	X	Mankin	↑ increased sign each time point	↑ increased significantly each time point = Stabilized after 9 mths			Sclerosis present		No	Mankin	Mankin	DEXA-BMD	Simultaneous
		Zhao et al. (2015)	Eventually	No Control	3	X			X	X	OARSI	↑ increased	↑ increased = Stabilized at after 6 mths		↑ increased	Sclerosis present		No	OARSI/say mankin in text	OARSI-say Mankin in Text	µCT	Simultaneous
